# Supplementary material for: Evaluating The Predictive Reliability of Neural Networks in Psychological Research With Random Datasets
Source: Educ Psychol Meas. 2024 Jul 25;85(1):5–37. doi: 10.1177/00131644241262964 (PMC11572089; doi:10.1177/00131644241262964)
Supplement: sj-py-2-epm-10.1177_00131644241262964 – Supplemental material for Evaluating The Predictive Reliability of Neural Networks in Psychological Research With Random Datasets [file sj-py-2-epm-10.1177_00131644241262964.py]

import numpy as np
import gc
import warnings
warnings.filterwarnings('ignore', category=UserWarning)


from sklearn.model_selection import train_test_split
from sklearn.preprocessing import StandardScaler
from tensorflow.keras.models import Sequential
from tensorflow.keras.layers import Dense
from tensorflow import keras
from keras.initializers import Constant
from sklearn.linear_model import LinearRegression
import pandas as pd
import tensorflow as tf
from sklearn.metrics import roc_auc_score
from sklearn.metrics import balanced_accuracy_score


from sklearn.metrics import mean_squared_error as MSE
from sklearn.metrics import r2_score

from keras.callbacks import EarlyStopping

from sklearn.preprocessing import StandardScaler

early_stopping = EarlyStopping(monitor='val_loss', patience=10,restore_best_weights=True)
#early stopping parameter with a patience of 10, and the best performance will be used.


num_iterations = 1
sample_sizes = [100000]
#50,100,200,500
num_ivs=[3,5,10]
#3,5,10

# Store results here
resultA={}
result={}

np.random.seed(42)


for sample_size in sample_sizes:
    for num_iv in num_ivs:
        
        Rres6=[]
        
        Rres65=[]
        
        Rres7=[]
        
        Rresba6=[]
        
        Rresba65=[]
        
        Rresba7=[]
        
        for i in range(num_iterations):
                if i % 100 ==0:
                    print(i,sample_size,num_iv)

                data={}
                for o in range(1, num_iv+1):
                    data[f'IV{o}'] = np.random.choice(range(1, 6), sample_size)
                    #simulation of Likert IV
                    #p=[0.05,0.1,0.2,0.3,0.35] for peaked
            # DV - binary
                data['DV'] = np.random.choice([0,1], size=sample_size, p=[0.1,0.9])
                #Simu DV p=[0.5,0.5] for balance DV
            # Combine into a dataframe
                df = pd.DataFrame(data)
            
                train,test=train_test_split(df, test_size=0.20, shuffle= True)

                trainu, valu=train_test_split(train, test_size=0.20, shuffle= True)
                #randomly split into training dataset, validation dataset, and testing dataset.

                trx=trainu.iloc[:,:num_iv]
                trxy=trainu.iloc[:,num_iv:num_iv+1]
                valx=valu.iloc[:,:num_iv]
                valy=valu.iloc[:,num_iv:num_iv+1]
                tesx=test.iloc[:,:num_iv]
                tesy=test.iloc[:,num_iv:num_iv+1]
            
                scaler=StandardScaler()
                trxt=scaler.fit_transform(trx)
                valxt=scaler.transform(valx)
                tesxt=scaler.transform(tesx)
            #standardlized training/validation/tetsing dataset with information on training dataset.           

                model=keras.models.Sequential()
                model.add(keras.layers.Flatten(input_shape=trxt.shape[1:]))
                model.add(keras.layers.Dense(2,activation="selu"))
                #2,7,30,1010,5050
                model.add(Dense(1, activation='sigmoid'))
                model.compile(loss='binary_crossentropy',optimizer='adam',metrics=['accuracy'])
                model.fit(trxt,trxy,epochs=100,validation_data=(valxt,valy),callbacks=[early_stopping],verbose=0)
                predvalprob = model.predict(valxt,verbose=0)
                predtesyprob = model.predict(tesxt,verbose=0)
                predval = [1 if prob >= 0.5 else 0 for prob in predvalprob]
                predtesy= [1 if prob >= 0.5 else 0 for prob in predtesyprob]
                #changing from possibilities to conclusions.
                predxx = model.predict(trxt,verbose=0)

                
                predtx=[1 if prob >= 0.5 else 0 for prob in predxx]
                
                #Not all the perdition result is acceptable. In the case that a model
                #Provide a uniform perdition for all IVs in testing dataset, we will view this result as not 
                #accpetable and set the ROC and balanced accuarcy as .5, which are under all the threshold
                #of a DE
                try:
                    aucval = roc_auc_score(predval,valy)
                    
                except ValueError:
                    aucval = 0.5
                try:
                    aucres = roc_auc_score(predtesy,tesy)
                except ValueError:
                    aucres = 0.5
                    
                try:
                    barus = balanced_accuracy_score(predtesy, tesy)
                except ValueError:
                    barus = 0.5
                
                if set(predtesy) != set(tesy['DV']):
                    barus = 0.5
                    
                print(barus)
                res6=0
            
                res65=0
                
                res7=0
                
                resba6=0
                resba65=0
                resba7=0
                
                
                

                
                
                
                if aucres>0.6:
                    res6=1
 


                 
                 
                if aucres>0.65:
                     res65=1
              
                 
                 
                if aucres>0.7:
                     res7=1
                
                if barus>=0.6:
                     resba6=1
                     
                if barus>=0.65:
                     resba65=1
                     
                if barus>=0.7:
                     resba7=1

                
                
                Rres6.append(res6)
                Rres65.append(res65)
                Rres7.append(res7)
                Rresba6.append(resba6)
                Rresba65.append(resba65)
                Rresba7.append(resba7)
                gc.collect()
                
        result[(sample_size,num_iv,6)]= np.mean(Rres6)
        result[(sample_size,num_iv,65)]= np.mean(Rres65)
        result[(sample_size,num_iv,7)]= np.mean(Rres7)
        result[(sample_size,num_iv,0)]= np.mean(Rresba6)
        result[(sample_size,num_iv,1)]= np.mean(Rresba65)
        result[(sample_size,num_iv,2)]= np.mean(Rresba7)
        print(result)
        gc.collect()    
            
            
            
