# Supplementary material for: Evaluating The Predictive Reliability of Neural Networks in Psychological Research With Random Datasets
Source: Educ Psychol Meas. 2024 Jul 25;85(1):5–37. doi: 10.1177/00131644241262964 (PMC11572089; doi:10.1177/00131644241262964)
Supplement: sj-py-3-epm-10.1177_00131644241262964 – Supplemental material for Evaluating The Predictive Reliability of Neural Networks in Psychological Research With Random Datasets [file sj-py-3-epm-10.1177_00131644241262964.py]

import numpy as np
import gc
import warnings
warnings.filterwarnings('ignore', category=UserWarning)


from sklearn.model_selection import train_test_split
from sklearn.preprocessing import StandardScaler
from tensorflow.keras.models import Sequential
from tensorflow.keras.layers import Dense
from tensorflow import keras
from keras.initializers import Constant
from sklearn.linear_model import LinearRegression
import pandas as pd
import tensorflow as tf


from sklearn.metrics import mean_squared_error as MSE
from sklearn.metrics import r2_score

from keras.callbacks import EarlyStopping

from sklearn.preprocessing import StandardScaler

early_stopping = EarlyStopping(monitor='val_loss', patience=10,restore_best_weights=True)
#early stopping parameter with a patience of 10, and the best performance will be used.


num_iterations = 1000
#replication times
sample_sizes = [50,100,200,500]
num_ivs=[3,5,10]

# Store results here
resultA={}
result={}

np.random.seed(42)


for sample_size in sample_sizes:
    for num_iv in num_ivs:
        Rres=[]
        for i in range(num_iterations):
                print(i)
                print(sample_size)
                print(num_iv)
                print("simu1")
                data={}
                for o in range(1, num_iv+1):
                    data[f'IV{o}'] = np.random.choice(range(1, 6), sample_size)
                    #simulation of Likert IV
                    #p=[0.05,0.1,0.2,0.3,0.35] for peaked
            # DV - Normal distribution N(0,1)
                data['DV'] = np.random.normal(0, 1, sample_size)
                
            # Combine into a dataframe
                df = pd.DataFrame(data)
            
                train,test=train_test_split(df, test_size=0.20, shuffle= True)

                trainu, valu=train_test_split(train, test_size=0.20, shuffle= True)
#randomly split into training dataset, validation dataset, and testing dataset.
                trx=trainu.iloc[:,:num_iv]
                trxy=trainu.iloc[:,num_iv:num_iv+1]
                valx=valu.iloc[:,:num_iv]
                valy=valu.iloc[:,num_iv:num_iv+1]
                tesx=test.iloc[:,:num_iv]
                tesy=test.iloc[:,num_iv:num_iv+1]
     
                scaler=StandardScaler()
                trxt=scaler.fit_transform(trx)
                valxt=scaler.transform(valx)
                tesxt=scaler.transform(tesx)
#standardlized training/validation/tetsing dataset with information on training dataset.           
                model=keras.models.Sequential()
                model.add(keras.layers.Flatten(input_shape=trxt.shape[1:]))
                model.add(keras.layers.Dense(30,activation="selu"))
                #NN shape of 2,7,30,1010,5050
                model.add(keras.layers.Dense(1, activation="selu"))
                model.compile(optimizer=tf.keras.optimizers.Adam(learning_rate=0.1), loss='MSE', metrics=['MSE'])
                model.fit(trxt,trxy,epochs=100,validation_data=(valxt,valy),callbacks=[early_stopping],verbose=0)
            #main model fitting
                predtesy = model.predict(tesxt)
                r2tes = r2_score(predtesy,tesy)
            

                if r2tes>0.10:
                    res=1
                else:
                    res=0
                Rres.append(res)
                gc.collect()
                
        result[(sample_size,num_iv)]= np.mean(Rres)
            
            
            
            
            
            
